# Supplementary material for: Outcomes of the Pregnancies with Chronic Myeloid Leukemia in the Tyrosine Kinase Inhibitor Era and Literature Review
Source: Hematol Rep. 2022 Mar 20;14(1):45–53. doi: 10.3390/hematolrep14010008 (PMC8953861; doi:10.3390/hematolrep14010008)
Supplement: Supplementary file 1 [file hematolrep-14-00008-s001.zip]

Archive with 1 entries (1 files):
- hematolrep-1596775-supplementary.pdf
